# Supplementary material for: Early life factors and oral microbial signatures define the risk of caries in a Swedish cohort of preschool children
Source: Sci Rep. 2024 Apr 11;14:8463. doi: 10.1038/s41598-024-59126-z (PMC11009336; doi:10.1038/s41598-024-59126-z)
Supplement: Supplementary file 2 — Supplementary Tables. [file 41598_2024_59126_MOESM2_ESM.xlsx]

## Sheet: Bacterial rel. abund per year
Supplementary Table 1 - Bacterial relative abundance at 2, 3 and 5 years of age
Genus	Age	Mean relative abundance	SD	Median relative abundance	25th quartile	75th quartile
Abiotrophia	2y	0.00340823	0.00679148	0.00129914	0.000437492	0.00378356
Abiotrophia	3y	0.00236256	0.00611306	0.000731907	0.000218242	0.00232393
Abiotrophia	5y	0.00088267	0.00218045	0.00021832	4.60284e-05	0.000751802
Absconditabacteriales_.SR1._o	2y	0.0013665	0.00377305	0.000313816	6.68912e-05	0.000869636
Absconditabacteriales_.SR1._o	3y	0.0008013	0.00170653	0.000225563	3.24073e-05	0.000885518
Absconditabacteriales_.SR1._o	5y	0.000367254	0.00120978	4.67359e-05	0	0.000230889
Acinetobacter	2y	1.06213e-06	6.31383e-06	0	0	0
Acinetobacter	3y	2.76659e-06	2.5059e-05	0	0	0
Acinetobacter	5y	1.17006e-06	7.4712e-06	0	0	0
Actinobacteria_c	2y	2.77214e-05	5.50983e-05	8.61492e-06	0	3.54551e-05
Actinobacteria_c	3y	2.702e-05	4.01273e-05	1.17227e-05	0	4.10147e-05
Actinobacteria_c	5y	1.46878e-05	2.99774e-05	0	0	1.60312e-05
Actinomyces	2y	0.0122395	0.0192141	0.00465073	0.00187773	0.0136079
Actinomyces	3y	0.0110753	0.0183148	0.00473285	0.0020029	0.0125197
Actinomyces	5y	0.00554549	0.0128046	0.00161855	0.000407198	0.00516841
Actinomycetaceae_f	2y	3.38056e-06	1.77202e-05	0	0	0
Actinomycetaceae_f	3y	2.99177e-06	1.52187e-05	0	0	0
Actinomycetaceae_f	5y	1.40219e-06	9.49984e-06	0	0	0
Aerococcaceae_f	2y	2.81267e-05	4.06811e-05	1.47077e-05	0	3.70564e-05
Aerococcaceae_f	3y	1.80775e-05	3.31148e-05	0	0	2.31369e-05
Aerococcaceae_f	5y	7.57182e-06	1.57112e-05	0	0	1.05163e-05
Aggregatibacter	2y	0.00629686	0.0114069	0.00167681	0.000446525	0.00700055
Aggregatibacter	3y	0.00900495	0.0159623	0.00281447	0.000984582	0.00910947
Aggregatibacter	5y	0.00581784	0.0130565	0.000718294	0.000153154	0.00353164
Alloprevotella	2y	0.0329183	0.0453846	0.0134201	0.00447786	0.0450423
Alloprevotella	3y	0.0238569	0.0434974	0.00659547	0.00166524	0.0226503
Alloprevotella	5y	0.0222107	0.0568638	0.00169882	0.000322939	0.011698
Alysiella	2y	5.44671e-05	0.000185065	0	0	3.0535e-05
Alysiella	3y	5.22962e-05	0.000168967	0	0	3.71209e-05
Alysiella	5y	2.47392e-05	9.32969e-05	0	0	0
Anaerococcus	2y	0	0	0	0	0
Anaerococcus	3y	6.69171e-07	9.2055e-06	0	0	0
Anaerococcus	5y	3.26537e-07	2.82221e-06	0	0	0
Anaeroglobus	2y	2.3219e-07	1.88816e-06	0	0	0
Anaeroglobus	3y	4.90942e-07	4.03955e-06	0	0	0
Anaeroglobus	5y	6.28098e-07	5.25398e-06	0	0	0
Atopobiaceae_f	2y	6.02987e-07	2.81133e-06	0	0	0
Atopobiaceae_f	3y	1.20046e-06	6.5009e-06	0	0	0
Atopobiaceae_f	5y	8.32154e-07	4.89617e-06	0	0	0
Atopobium	2y	5.3817e-05	0.000128066	0	0	5.58605e-05
Atopobium	3y	0.000100556	0.000445026	1.6895e-05	0	7.57063e-05
Atopobium	5y	4.89865e-05	0.000144758	0	0	3.37178e-05
Bacilli_c	2y	1.5847e-05	4.2513e-05	0	0	1.90024e-05
Bacilli_c	3y	1.44452e-05	3.50068e-05	0	0	1.6906e-05
Bacilli_c	5y	7.42309e-06	1.69209e-05	0	0	1.09515e-05
Bacteroidales_o	2y	8.52382e-06	1.94792e-05	0	0	1.07331e-05
Bacteroidales_o	3y	5.68824e-06	1.44036e-05	0	0	0
Bacteroidales_o	5y	2.04086e-06	8.67444e-06	0	0	0
Bergeriella	2y	1.06325e-05	2.34466e-05	0	0	1.37587e-05
Bergeriella	3y	6.96145e-06	1.49835e-05	0	0	1.02234e-05
Bergeriella	5y	3.46477e-06	8.30918e-06	0	0	0
Bergeyella	2y	0.010735	0.0206253	0.00317829	0.00160476	0.00819584
Bergeyella	3y	0.0107695	0.0223829	0.00309411	0.0013666	0.00711359
Bergeyella	5y	0.0282661	0.053289	0.00588769	0.0018633	0.0239841
Burkholderiales_o	2y	2.34583e-05	7.01622e-05	0	0	1.72364e-05
Burkholderiales_o	3y	1.24737e-05	3.21428e-05	0	0	1.537e-05
Burkholderiales_o	5y	9.58157e-06	5.52567e-05	0	0	0
Butyrivibrio	2y	6.50062e-07	3.28509e-06	0	0	0
Butyrivibrio	3y	2.46909e-06	1.31556e-05	0	0	0
Butyrivibrio	5y	5.61972e-06	3.445e-05	0	0	0
Campylobacter	2y	0.00127639	0.00199772	0.000559253	0.000216463	0.0015346
Campylobacter	3y	0.00202529	0.00324701	0.000807027	0.000281437	0.00198762
Campylobacter	5y	0.000686739	0.00109834	0.000242748	6.6658e-05	0.000752379
Campylobacterales_o	2y	8.47603e-07	5.04172e-06	0	0	0
Campylobacterales_o	3y	1.5581e-06	5.61944e-06	0	0	0
Campylobacterales_o	5y	1.54501e-06	5.73093e-06	0	0	0
Candidatus_Saccharimonas	2y	6.88001e-05	0.000145077	1.72295e-05	0	6.53126e-05
Candidatus_Saccharimonas	3y	0.000166803	0.000515094	3.4452e-05	0	0.000130285
Candidatus_Saccharimonas	5y	5.70792e-05	0.000126125	0	0	4.38307e-05
Capnocytophaga	2y	0.00780854	0.0120357	0.00306344	0.00101496	0.0106834
Capnocytophaga	3y	0.0067702	0.00973898	0.00292002	0.00105056	0.00785053
Capnocytophaga	5y	0.00302226	0.00786568	0.000745029	0.000200065	0.00299797
Cardiobacterium	2y	0.00135518	0.00477212	0.000445931	7.44144e-05	0.00104486
Cardiobacterium	3y	0.000816067	0.00180342	0.000278872	7.08497e-05	0.000804569
Cardiobacterium	5y	0.000441736	0.00107271	9.64462e-05	1.4776e-05	0.000386163
Carnobacteriaceae_f	2y	8.00409e-07	3.55698e-06	0	0	0
Carnobacteriaceae_f	3y	4.5072e-07	2.45906e-06	0	0	0
Carnobacteriaceae_f	5y	3.21298e-07	2.87957e-06	0	0	0
Catonella	2y	9.16728e-05	0.000220067	3.24342e-05	0	9.17927e-05
Catonella	3y	0.000133096	0.000268018	4.93714e-05	0	0.000148825
Catonella	5y	8.21723e-05	0.000173948	1.40044e-05	0	7.853e-05
Centipeda	2y	0.000661404	0.00484188	3.31529e-05	0	0.000243162
Centipeda	3y	0.00172917	0.00743405	8.89213e-05	5.89081e-06	0.000566734
Centipeda	5y	0.000505105	0.00395382	1.59751e-05	0	9.69891e-05
Chryseobacterium	2y	1.03228e-06	7.72821e-06	0	0	0
Chryseobacterium	3y	3.55622e-05	0.000545827	0	0	0
Chryseobacterium	5y	0	0	0	0	0
Clostridia_UCG.014_o	2y	0.00145667	0.00462466	0.00021064	3.357e-05	0.000781931
Clostridia_UCG.014_o	3y	0.000694618	0.0018322	0.000117463	1.94881e-05	0.000524366
Clostridia_UCG.014_o	5y	0.000386565	0.00220475	2.5796e-05	0	0.000133019
Conchiformibius	2y	0.000209144	0.000751146	0	0	8.60318e-05
Conchiformibius	3y	0.000108335	0.000390822	0	0	6.02736e-05
Conchiformibius	5y	3.93158e-05	0.000143988	0	0	2.65551e-05
Corynebacteriaceae_f	2y	6.4819e-07	3.73407e-06	0	0	0
Corynebacteriaceae_f	3y	7.88184e-07	3.88904e-06	0	0	0
Corynebacteriaceae_f	5y	2.45109e-07	1.77617e-06	0	0	0
Corynebacteriales_o	2y	4.13595e-07	2.65551e-06	0	0	0
Corynebacteriales_o	3y	6.72736e-07	4.59388e-06	0	0	0
Corynebacteriales_o	5y	5.00775e-08	8.07476e-07	0	0	0
Corynebacterium	2y	0.00758086	0.0135294	0.00244663	0.0006908	0.00766452
Corynebacterium	3y	0.00726107	0.0155046	0.00249071	0.000682398	0.0075001
Corynebacterium	5y	0.00472919	0.0224037	0.000619278	0.000187343	0.00226959
Cricetibacter	2y	2.9837e-06	1.02993e-05	0	0	0
Cricetibacter	3y	2.4679e-06	1.34042e-05	0	0	0
Cricetibacter	5y	4.03422e-06	1.53524e-05	0	0	0
Dialister	2y	1.98805e-06	1.35251e-05	0	0	0
Dialister	3y	8.98701e-06	5.77695e-05	0	0	0
Dialister	5y	8.09978e-06	3.62563e-05	0	0	0
Dolosigranulum	2y	6.29102e-05	0.000531782	0	0	9.34501e-06
Dolosigranulum	3y	2.11838e-05	9.65941e-05	0	0	0
Dolosigranulum	5y	1.64495e-05	0.000101262	0	0	0
Eikenella	2y	0.000208219	0.000314222	8.90519e-05	3.34347e-05	0.000251286
Eikenella	3y	0.000138316	0.000189699	7.46307e-05	1.73163e-05	0.000175773
Eikenella	5y	8.78506e-05	0.000430974	1.87976e-05	0	7.1722e-05
Enterobacter	2y	1.95254e-06	2.25256e-05	0	0	0
Enterobacter	3y	1.15433e-06	9.66606e-06	0	0	0
Enterobacter	5y	5.72449e-05	0.000921501	0	0	0
F0332	2y	0.000722165	0.00314144	1.5393e-05	0	0.000283943
F0332	3y	0.000634226	0.00230052	6.016e-05	0	0.000350321
F0332	5y	0.000886034	0.00396846	1.5783e-05	0	0.000160986
Fenollaria	2y	4.39784e-07	5.65162e-06	0	0	0
Fenollaria	3y	5.33036e-06	7.93712e-05	0	0	0
Fenollaria	5y	2.32053e-07	3.19953e-06	0	0	0
Firmicutes_p	2y	1.28517e-05	2.64993e-05	0	0	1.77513e-05
Firmicutes_p	3y	1.55818e-05	3.6471e-05	0	0	1.63069e-05
Firmicutes_p	5y	9.8153e-06	4.1831e-05	0	0	0
Flavobacteriaceae_f	2y	6.78325e-07	6.11399e-06	0	0	0
Flavobacteriaceae_f	3y	1.1999e-06	1.11069e-05	0	0	0
Flavobacteriaceae_f	5y	7.44555e-07	7.58787e-06	0	0	0
Flavobacteriales_o	2y	8.73767e-07	1.10145e-05	0	0	0
Flavobacteriales_o	3y	2.44543e-07	2.38908e-06	0	0	0
Flavobacteriales_o	5y	2.7446e-07	2.65132e-06	0	0	0
Floricoccus	2y	0.000155399	0.000118368	0.000137806	7.44618e-05	0.000203071
Floricoccus	3y	0.000162587	0.00013768	0.000128972	6.44374e-05	0.000214725
Floricoccus	5y	7.96272e-05	9.23774e-05	4.92381e-05	1.59767e-05	0.000114137
Fusobacteriaceae_f	2y	8.49782e-07	3.76896e-06	0	0	0
Fusobacteriaceae_f	3y	5.08804e-06	1.4097e-05	0	0	0
Fusobacteriaceae_f	5y	6.23307e-06	4.43413e-05	0	0	0
Fusobacteriales_o	2y	1.4065e-06	9.77024e-06	0	0	0
Fusobacteriales_o	3y	1.68137e-06	1.00066e-05	0	0	0
Fusobacteriales_o	5y	2.42401e-06	2.81804e-05	0	0	0
Fusobacterium	2y	0.0126687	0.0123895	0.00903003	0.00373768	0.0169009
Fusobacterium	3y	0.016272	0.0178278	0.0105311	0.00424252	0.022786
Fusobacterium	5y	0.00880932	0.0123669	0.00320483	0.00110872	0.0111537
Gammaproteobacteria_c	2y	6.02003e-06	1.18367e-05	0	0	1.10487e-05
Gammaproteobacteria_c	3y	3.2759e-06	8.5491e-06	0	0	0
Gammaproteobacteria_c	5y	1.4e-06	8.70764e-06	0	0	0
Gemella	2y	0.03913	0.0295906	0.029622	0.0205161	0.0495626
Gemella	3y	0.0408679	0.0343877	0.0296046	0.0191008	0.0510069
Gemella	5y	0.0478372	0.0397067	0.0362957	0.0203705	0.0597988
Granulicatella	2y	0.0360111	0.0251329	0.0294585	0.0179437	0.049221
Granulicatella	3y	0.0303946	0.0261524	0.0231692	0.0124081	0.0384668
Granulicatella	5y	0.0315996	0.0317718	0.0210665	0.00943154	0.0443186
Haemophilus 1	2y	0.147561	0.0755718	0.136046	0.0956628	0.18759
Haemophilus 1	3y	0.155093	0.0934236	0.135208	0.087616	0.202338
Haemophilus 1	5y	0.13026	0.0954337	0.106317	0.0593137	0.179137
Haemophilus 2	2y	0.0154204	0.0368391	0.00437897	0.000663912	0.0154883
Haemophilus 2	3y	0.0193225	0.0354276	0.00459388	0.000943603	0.0221006
Haemophilus 2	5y	0.0791861	0.11826	0.0216368	0.00214967	0.105467
Isobaculum	2y	1.471e-06	5.94462e-06	0	0	0
Isobaculum	3y	1.14813e-06	4.5738e-06	0	0	0
Isobaculum	5y	1.14103e-06	6.77215e-06	0	0	0
Johnsonella	2y	0.000353684	0.0005812	0.000160244	3.85649e-05	0.000375372
Johnsonella	3y	0.000430357	0.00159868	0.000109785	3.36694e-05	0.000342091
Johnsonella	5y	0.000181702	0.000629606	3.05203e-05	0	0.00010955
Kingella	2y	0.00250478	0.00410599	0.00115427	0.000373664	0.00292707
Kingella	3y	0.0016581	0.0024295	0.000815338	0.000310751	0.00190563
Kingella	5y	0.00104196	0.00282036	0.000196874	4.86433e-05	0.000905932
Kocuria	2y	2.40104e-05	0.000232283	0	0	0
Kocuria	3y	7.6127e-06	4.62817e-05	0	0	0
Kocuria	5y	1.21622e-06	7.31683e-06	0	0	0
Lachnoanaerobaculum	2y	0.00070155	0.0011257	0.00032456	9.91965e-05	0.000759228
Lachnoanaerobaculum	3y	0.00103191	0.0016951	0.000455012	0.000179941	0.00120397
Lachnoanaerobaculum	5y	0.000461863	0.000972429	0.000137414	2.93808e-05	0.00048598
Lachnospiraceae_AC2044_group	2y	2.49741e-06	1.35294e-05	0	0	0
Lachnospiraceae_AC2044_group	3y	6.90705e-07	4.96476e-06	0	0	0
Lachnospiraceae_AC2044_group	5y	7.51454e-07	5.23318e-06	0	0	0
Lachnospiraceae_f	2y	6.26907e-05	0.000313872	0	0	3.91804e-05
Lachnospiraceae_f	3y	6.63618e-05	0.000249077	0	0	3.99568e-05
Lachnospiraceae_f	5y	1.7965e-05	6.00165e-05	0	0	9.31434e-06
Lactobacillales_o	2y	5.16675e-05	8.01753e-05	2.84051e-05	9.02204e-06	6.53448e-05
Lactobacillales_o	3y	3.85092e-05	6.79915e-05	1.95581e-05	0	4.14456e-05
Lactobacillales_o	5y	2.30225e-05	6.34212e-05	0	0	1.97422e-05
Lactobacillus	2y	8.34346e-06	6.59857e-05	0	0	0
Lactobacillus	3y	2.78335e-05	0.000269047	0	0	0
Lactobacillus	5y	5.89463e-07	3.9475e-06	0	0	0
Lactococcus	2y	5.10768e-05	0.000257149	0	0	0
Lactococcus	3y	4.67843e-05	0.000372099	0	0	0
Lactococcus	5y	1.50747e-05	0.000102398	0	0	0
Lautropia	2y	0.0170418	0.0364314	0.00586813	0.00188062	0.0149868
Lautropia	3y	0.0146205	0.0277371	0.00444983	0.00163786	0.0139019
Lautropia	5y	0.00613372	0.013474	0.00183558	0.000491451	0.00641261
Leptotrichia	2y	0.023468	0.0369936	0.0102381	0.0036249	0.0267375
Leptotrichia	3y	0.0279702	0.0378451	0.0133273	0.00465863	0.0336598
Leptotrichia	5y	0.0233711	0.0424221	0.0051953	0.00133883	0.0200992
Leptotrichiaceae_f	2y	1.5928e-05	4.97067e-05	0	0	1.18199e-05
Leptotrichiaceae_f	3y	1.60033e-05	6.0323e-05	0	0	1.18489e-05
Leptotrichiaceae_f	5y	9.88303e-06	2.67511e-05	0	0	1.005e-05
Leuconostoc	2y	1.25477e-06	8.20395e-06	0	0	0
Leuconostoc	3y	6.3582e-07	7.45188e-06	0	0	0
Leuconostoc	5y	0	0	0	0	0
Megasphaera	2y	1.69473e-05	4.43547e-05	0	0	1.03958e-05
Megasphaera	3y	3.80355e-05	0.000136465	0	0	1.23719e-05
Megasphaera	5y	2.39897e-05	0.000101666	0	0	0
Micrococcaceae_f	2y	4.16113e-06	1.97168e-05	0	0	0
Micrococcaceae_f	3y	1.05705e-06	3.58644e-06	0	0	0
Micrococcaceae_f	5y	4.39093e-06	5.51972e-05	0	0	0
Micrococcales_o	2y	1.77514e-05	3.06644e-05	0	0	2.45787e-05
Micrococcales_o	3y	2.22423e-05	3.32665e-05	1.21188e-05	0	3.38895e-05
Micrococcales_o	5y	1.39234e-05	9.05561e-05	0	0	1.11832e-05
Micrococcus	2y	3.29016e-06	1.2877e-05	0	0	0
Micrococcus	3y	3.34777e-06	1.68584e-05	0	0	0
Micrococcus	5y	2.3649e-07	3.0658e-06	0	0	0
Mitochondria_f	2y	5.61052e-07	3.88116e-06	0	0	0
Mitochondria_f	3y	7.52046e-06	7.50104e-05	0	0	0
Mitochondria_f	5y	3.39125e-07	2.354e-06	0	0	0
Moraxella	2y	0.000868507	0.00436444	9.59737e-06	0	0.000182339
Moraxella	3y	0.000111901	0.0006232	0	0	5.42069e-05
Moraxella	5y	5.64959e-05	0.000353024	0	0	0
Muribacter	2y	4.37796e-05	7.91736e-05	9.71028e-06	0	5.30618e-05
Muribacter	3y	3.49501e-05	6.29727e-05	1.11666e-05	0	4.96388e-05
Muribacter	5y	2.22103e-05	7.88769e-05	0	0	1.40907e-05
Necropsobacter	2y	6.00679e-06	2.41069e-05	0	0	0
Necropsobacter	3y	2.37987e-06	7.47351e-06	0	0	0
Necropsobacter	5y	6.68928e-07	2.98866e-06	0	0	0
Neisseria	2y	0.0624385	0.052722	0.0439276	0.0232772	0.0882591
Neisseria	3y	0.0561082	0.0483416	0.0448461	0.0195408	0.0729092
Neisseria	5y	0.0523296	0.0606895	0.0295598	0.00956243	0.0737672
Neisseriaceae_f	2y	0.000499111	0.000834408	0.000182382	6.57638e-05	0.000525048
Neisseriaceae_f	3y	0.000336997	0.000590076	0.000123207	4.05376e-05	0.000354567
Neisseriaceae_f	5y	0.000174407	0.000358627	6.73833e-05	0	0.000166797
Oceanivirga	2y	2.05517e-05	8.23717e-05	0	0	2.32569e-06
Oceanivirga	3y	1.3432e-05	4.1058e-05	0	0	0
Oceanivirga	5y	1.25383e-06	9.46719e-06	0	0	0
Olsenella	2y	1.51034e-07	1.7198e-06	0	0	0
Olsenella	3y	1.10341e-06	8.54369e-06	0	0	0
Olsenella	5y	2.57128e-06	1.99112e-05	0	0	0
Oribacterium	2y	0.000293183	0.000456776	0.00010139	3.0396e-05	0.000354676
Oribacterium	3y	0.000449219	0.000726719	0.000201451	5.61848e-05	0.000560646
Oribacterium	5y	0.000358193	0.000878961	6.42024e-05	1.16359e-05	0.000322296
Parvimonas	2y	1.15786e-05	4.08841e-05	0	0	0
Parvimonas	3y	4.54491e-05	0.000146693	0	0	2.5785e-05
Parvimonas	5y	5.72611e-05	0.000355723	0	0	3.13516e-05
Pasteurellaceae_f	2y	0.000317017	0.000692772	0.00012596	5.24547e-05	0.000243592
Pasteurellaceae_f	3y	0.000250976	0.000932272	0.000115126	3.23525e-05	0.000225675
Pasteurellaceae_f	5y	0.000115243	0.000181561	5.05054e-05	1.45009e-05	0.000147233
Peptoanaerobacter	2y	4.00253e-06	1.89219e-05	0	0	0
Peptoanaerobacter	3y	6.88995e-06	2.77902e-05	0	0	0
Peptoanaerobacter	5y	4.55007e-06	1.64213e-05	0	0	0
Peptococcus	2y	4.19781e-05	9.16805e-05	0	0	4.22878e-05
Peptococcus	3y	9.98214e-05	0.000394235	1.23738e-05	0	6.66624e-05
Peptococcus	5y	5.36791e-05	0.000197235	0	0	3.89012e-05
Peptoniphilus	2y	9.8691e-07	6.19708e-06	0	0	0
Peptoniphilus	3y	5.00104e-06	7.04258e-05	0	0	0
Peptoniphilus	5y	6.08237e-07	4.50403e-06	0	0	0
Peptostreptococcaceae_f	2y	6.99246e-05	0.000157288	1.07295e-05	0	6.96616e-05
Peptostreptococcaceae_f	3y	7.70075e-05	0.000191075	1.90147e-05	0	6.80958e-05
Peptostreptococcaceae_f	5y	4.35718e-05	0.000104466	0	0	3.99136e-05
Peptostreptococcus	2y	8.8766e-05	0.00020741	2.1878e-05	0	8.1751e-05
Peptostreptococcus	3y	0.000154029	0.000402025	3.64788e-05	0	0.000116671
Peptostreptococcus	5y	9.46434e-05	0.000312456	1.02665e-05	0	7.32895e-05
Porphyromonadaceae_f	2y	7.47751e-06	1.97271e-05	0	0	8.70775e-06
Porphyromonadaceae_f	3y	4.9587e-06	1.66239e-05	0	0	0
Porphyromonadaceae_f	5y	5.47136e-06	1.96356e-05	0	0	0
Porphyromonas	2y	0.045235	0.0409643	0.0366013	0.0178615	0.0558283
Porphyromonas	3y	0.0386772	0.039126	0.0276638	0.0135924	0.0502172
Porphyromonas	5y	0.0476204	0.053531	0.0277352	0.0103604	0.0683687
Prevotella	2y	0.0161885	0.0251719	0.00885632	0.00323602	0.0203215
Prevotella	3y	0.0177051	0.0245516	0.00803071	0.0033292	0.0195963
Prevotella	5y	0.00636716	0.012325	0.00193795	0.000415806	0.00671833
Prevotellaceae_f	2y	7.35953e-05	0.000330822	0	0	4.29695e-05
Prevotellaceae_f	3y	0.000207324	0.000825002	8.82164e-06	0	5.45461e-05
Prevotellaceae_f	5y	6.23031e-05	0.000406806	0	0	1.26278e-05
Prevotellaceae_YAB2003_group	2y	2.89836e-06	8.19399e-06	0	0	0
Prevotellaceae_YAB2003_group	3y	2.43296e-06	8.30472e-06	0	0	0
Prevotellaceae_YAB2003_group	5y	1.53938e-06	6.51355e-06	0	0	0
Rodentibacter	2y	5.62559e-07	7.89737e-06	0	0	0
Rodentibacter	3y	1.24174e-05	0.000142203	0	0	0
Rodentibacter	5y	1.20918e-05	0.000139015	0	0	0
Rothia	2y	0.0257198	0.0332573	0.0133624	0.00411626	0.0340323
Rothia	3y	0.029527	0.0353435	0.0154453	0.00578335	0.0396309
Rothia	5y	0.0206435	0.042702	0.00440983	0.00121952	0.0193148
Saccharimonadaceae_f	2y	0.00130555	0.00955811	2.55874e-05	0	0.000260368
Saccharimonadaceae_f	3y	0.00125439	0.00542114	2.7689e-05	0	0.00037533
Saccharimonadaceae_f	5y	0.00041945	0.00191224	0	0	0.000115555
Saccharimonadales_o	2y	0.00169809	0.00391946	0.000476879	9.5837e-05	0.00140299
Saccharimonadales_o	3y	0.00195122	0.00708893	0.000310625	4.64309e-05	0.0013353
Saccharimonadales_o	5y	0.000995161	0.0031935	7.7198e-05	0	0.000521731
Scardovia	2y	0	0	0	0	0
Scardovia	3y	6.8159e-07	9.51953e-06	0	0	0
Scardovia	5y	2.30304e-06	1.51544e-05	0	0	0
Selenomonadaceae_f	2y	4.68215e-06	2.83477e-05	0	0	0
Selenomonadaceae_f	3y	1.63793e-05	0.000141379	0	0	0
Selenomonadaceae_f	5y	3.93052e-06	3.03367e-05	0	0	0
Selenomonas	2y	0.000164476	0.000946085	1.45039e-05	0	8.51528e-05
Selenomonas	3y	0.000385232	0.00229516	3.88994e-05	0	0.000150602
Selenomonas	5y	6.93115e-05	0.00025094	0	0	3.71593e-05
Simonsiella	2y	8.47649e-05	0.000269515	0	0	5.22931e-05
Simonsiella	3y	0.000107357	0.000634551	0	0	2.64289e-05
Simonsiella	5y	5.82341e-05	0.000246307	0	0	1.1318e-05
Solobacterium	2y	4.00273e-05	8.36778e-05	0	0	4.10701e-05
Solobacterium	3y	5.41934e-05	0.000124999	1.75355e-05	0	5.01299e-05
Solobacterium	5y	3.2511e-05	0.000149929	0	0	1.62631e-05
Staphylococcus	2y	7.94705e-06	3.52347e-05	0	0	0
Staphylococcus	3y	7.86641e-06	6.54215e-05	0	0	0
Staphylococcus	5y	1.77987e-06	8.56768e-06	0	0	0
Stomatobaculum	2y	9.16397e-05	0.00017067	2.69032e-05	0	9.58464e-05
Stomatobaculum	3y	0.000108654	0.000218478	3.86742e-05	0	0.000103282
Stomatobaculum	5y	5.57493e-05	0.000158898	4.0985e-06	0	5.12618e-05
Streptobacillus	2y	0.00437314	0.0110097	0.000692112	0.000186528	0.00363271
Streptobacillus	3y	0.00187326	0.00578624	0.000230479	5.14773e-05	0.0010746
Streptobacillus	5y	0.00160127	0.00608704	4.94594e-05	0	0.000413485
Streptococcaceae_f	2y	0.00023992	0.000258247	0.000181687	9.27965e-05	0.000292415
Streptococcaceae_f	3y	0.00023646	0.000301782	0.000162493	7.92776e-05	0.000276342
Streptococcaceae_f	5y	9.94647e-05	0.000141198	6.21956e-05	1.62199e-05	0.000130735
Streptococcus	2y	0.427145	0.135564	0.429416	0.329887	0.520692
Streptococcus	3y	0.43398	0.144883	0.434657	0.34945	0.527328
Streptococcus	5y	0.446997	0.140404	0.451192	0.353354	0.546838
Suttonella	2y	1.42897e-06	1.53879e-05	0	0	0
Suttonella	3y	3.13317e-07	5.05208e-06	0	0	0
Suttonella	5y	5.28245e-08	8.5177e-07	0	0	0
Tannerella	2y	0.000232259	0.00113722	1.70862e-05	0	0.000121292
Tannerella	3y	0.000672401	0.00205483	7.90408e-05	0	0.000412384
Tannerella	5y	0.000276687	0.00109777	1.22721e-05	0	0.000108352
TM7x	2y	0.00117867	0.002079	0.000424646	0.000123066	0.00111323
TM7x	3y	0.00146066	0.00361243	0.000354131	0.000111467	0.00108637
TM7x	5y	0.000347676	0.000791976	8.63673e-05	1.375e-05	0.00027746
Treponema	2y	1.79533e-05	7.89059e-05	0	0	1.09674e-05
Treponema	3y	6.36583e-05	0.000249127	0	0	1.61019e-05
Treponema	5y	6.11611e-05	0.000280898	0	0	1.31871e-05
Unknown	2y	4.24901e-05	5.48921e-05	2.71502e-05	0	5.52159e-05
Unknown	3y	3.81312e-05	6.04832e-05	2.47594e-05	5.89081e-06	4.58066e-05
Unknown	5y	1.83712e-05	2.95931e-05	0	0	2.69256e-05
Weeksellaceae_f	2y	4.51811e-06	2.24916e-05	0	0	0
Weeksellaceae_f	3y	2.05507e-06	2.00744e-05	0	0	0
Weeksellaceae_f	5y	5.275e-06	2.12057e-05	0	0	0
Veillonella	2y	0.0274086	0.025785	0.0190344	0.0103059	0.0356728
Veillonella	3y	0.0271236	0.0280027	0.0171346	0.00744784	0.0373359
Veillonella	5y	0.0175831	0.0221461	0.00868741	0.00250962	0.0218107
Veillonellaceae_f	2y	1.69495e-05	4.25808e-05	0	0	1.66156e-05
Veillonellaceae_f	3y	2.63929e-05	8.14317e-05	0	0	1.90023e-05
Veillonellaceae_f	5y	1.75759e-05	7.85112e-05	0	0	0
Xanthomonas	2y	2.72774e-06	1.57909e-05	0	0	0
Xanthomonas	3y	8.98934e-07	5.24951e-06	0	0	0
Xanthomonas	5y	7.79607e-07	6.5388e-06	0	0	0

## Sheet: sPLS bacteria loadings
Supplementary Table 2 - Bacteria identified as being important for caries development at five years by sPLS-DA after downsampling one thousand times. Loadings indicate if the relative abundance of a given bacteria is higher or lower in the indicated group compared to the other (caries vs. no caries)
Samples from non-caries samples were downsampled to that of caries at five years minus the current caries cases
Age 2y: Downsampled to N = 50						Age 3y: Downsampled to N = 41						Age 5y: Downsampled to N = 52
Bacteria	Group	Selected as important in # of downsamples	Loadings	age		Bacteria	Group	Selected as important in # of downsamples	Loadings	age		Bacteria	Group	Selected as important in # of downsamples	Loadings	age
Abiotrophia	no caries	2	-0.000361665	2y		Absconditabacteriales_(SR1)_o	no caries	1000	0.472143	3y		Absconditabacteriales_(SR1)_o	no caries	1000	-0.364827	5y
Absconditabacteriales_(SR1)_o	no caries	1000	-0.40828	2y		Bacilli_c	caries	165	-0.00972615	3y		Acinetobacter	caries	1000	0.0488574	5y
Actinobacteria_c	caries	817	0.00959073	2y		Clostridia_UCG-014_o	no caries	1000	0.400383	3y		Actinobacteria_c	caries	1000	0.0110365	5y
Actinomyces	caries	1000	0.108535	2y		F0332	caries	800	-0.0315692	3y		Actinomyces	caries	1000	0.0178198	5y
Actinomycetaceae_f	caries	1000	0.0132704	2y		Fusobacterium	no caries	55	0.00600436	3y		Actinomycetaceae_f	caries	1000	0.0631472	5y
Alloprevotella	no caries	1000	-0.088232	2y		Oribacterium	no caries	980	0.0583649	3y		Aerococcaceae_f	caries	1000	0.0560905	5y
Alysiella	caries	169	0.00460636	2y		Peptococcus	no caries	1000	0.747695	3y		Anaerococcus	caries	1000	0.0465218	5y
Atopobium	caries	1000	0.122987	2y		Peptostreptococcaceae_f	no caries	1000	0.160427	3y		Anaeroglobus	caries	1000	0.0476673	5y
Bacilli_c	no caries	1000	-0.0350732	2y		Peptostreptococcus	no caries	1000	0.155273	3y		Atopobiaceae_f	caries	1000	0.0107272	5y
Bergeriella	caries	1000	0.0876913	2y								Bacilli_c	caries	1000	0.111492	5y
Bergeyella	no caries	1000	-0.12141	2y								Bacteroidales_o	caries	1000	0.0417272	5y
Burkholderiales_o	no caries	973	-0.0188169	2y								Burkholderiales_o	caries	1000	0.0593091	5y
Campylobacter	caries	1000	0.0686766	2y								Butyrivibrio	caries	1000	0.0209393	5y
Centipeda	caries	1000	0.187378	2y								Campylobacter	caries	1000	0.0201164	5y
Clostridia_UCG-014_o	no caries	1000	-0.192853	2y								Centipeda	caries	1000	0.136163	5y
Conchiformibius	no caries	1000	-0.0430915	2y								Conchiformibius	caries	1000	0.0158974	5y
Corynebacterium	caries	1000	0.0925679	2y								Corynebacteriaceae_f	caries	1000	0.00736537	5y
Cricetibacter	no caries	984	-0.0108582	2y								Corynebacteriales_o	caries	1000	0.045416	5y
Eikenella	no caries	722	-0.00593504	2y								Corynebacterium	caries	1000	0.142605	5y
Enterobacter	no caries	1000	-0.0178069	2y								Cricetibacter	caries	1000	0.0934551	5y
F0332	caries	1000	0.245133	2y								Dialister	caries	1000	0.0443481	5y
Firmicutes_p	caries	1000	0.0409017	2y								Dolosigranulum	caries	1000	0.0244855	5y
Flavobacteriaceae_f	no caries	1000	-0.022875	2y								Enterobacter	caries	1000	0.0550324	5y
Fusobacterium	no caries	1000	-0.108815	2y								F0332	caries	1000	0.0714219	5y
Gammaproteobacteria_c	caries	1000	0.0849998	2y								Fenollaria	caries	1000	0.0564092	5y
Gemella	no caries	1000	-0.0294694	2y								Flavobacteriaceae_f	caries	1000	0.0535332	5y
Granulicatella	no caries	1000	-0.0351911	2y								Fusobacteriaceae_f	caries	1000	0.069008	5y
Haemophilus.2	no caries	1000	-0.0559076	2y								Fusobacteriales_o	caries	1000	0.109356	5y
Isobaculum	no caries	991	-0.0149618	2y								Gemella	caries	1000	0.0285422	5y
Kingella	caries	1000	0.102443	2y								Haemophilus.1	caries	1000	0.0142142	5y
Kocuria	caries	1000	0.151991	2y								Haemophilus.2	caries	1000	0.0196077	5y
Lachnospiraceae_f	caries	948	0.0166125	2y								Isobaculum	caries	1000	0.103505	5y
Lactococcus	no caries	337	-0.00709838	2y								Kingella	caries	1000	0.0390103	5y
Lautropia	no caries	746	-0.00289588	2y								Lachnoanaerobaculum	caries	1000	0.106661	5y
Leptotrichia	caries	1000	0.0828345	2y								Lachnospiraceae_AC2044_group	caries	1000	0.0462816	5y
Megasphaera	caries	1000	0.31659	2y								Lactobacillales_o	caries	1000	0.10256	5y
Micrococcaceae_f	caries	1000	0.0384034	2y								Lactobacillus	caries	1000	0.0542471	5y
Micrococcales_o	caries	573	0.00673312	2y								Lactococcus	caries	1000	0.00849032	5y
Moraxella	no caries	1000	-0.194856	2y								Lautropia	no caries	1000	-0.198757	5y
Neisseria	no caries	1000	-0.0267858	2y								Leptotrichia	caries	1000	0.188275	5y
Neisseriaceae_f	no caries	1000	-0.0932994	2y								Leptotrichiaceae_f	caries	1000	0.0456107	5y
Olsenella	no caries	1000	-0.00783857	2y								Megasphaera	caries	1000	0.120477	5y
Parvimonas	no caries	83	-0.00412675	2y								Micrococcaceae_f	caries	1000	0.0814813	5y
Pasteurellaceae_f	no caries	1000	-0.0632323	2y								Micrococcus	caries	1000	0.0741587	5y
Peptococcus	no caries	1000	-0.134268	2y								Mitochondria_f	caries	1000	0.00692649	5y
Peptostreptococcaceae_f	caries	982	0.01811	2y								Necropsobacter	caries	1000	0.0308218	5y
Peptostreptococcus	no caries	1000	-0.0994705	2y								Oceanivirga	caries	1000	0.00647334	5y
Porphyromonas	no caries	1000	-0.0797452	2y								Pasteurellaceae_f	caries	1000	0.129943	5y
Prevotellaceae_f	caries	1000	0.0576984	2y								Peptococcus	no caries	1000	-0.32109	5y
Prevotellaceae_YAB2003_group	caries	1000	0.0485531	2y								Peptoniphilus	caries	1000	0.0586418	5y
Rothia	caries	1000	0.0432471	2y								Porphyromonadaceae_f	caries	1000	0.172148	5y
Saccharimonadaceae_f	caries	1000	0.179745	2y								Porphyromonas	caries	1000	0.00951788	5y
Saccharimonadales_o	caries	1000	0.0596564	2y								Prevotellaceae_f	caries	1000	0.221422	5y
Selenomonadaceae_f	caries	1000	0.0414341	2y								Prevotellaceae_YAB2003_group	caries	1000	0.106193	5y
Selenomonas	caries	1000	0.220685	2y								Saccharimonadaceae_f	caries	1000	0.0353287	5y
Simonsiella	no caries	1000	-0.308295	2y								Scardovia	caries	1000	0.0856335	5y
Solobacterium	no caries	1000	-0.164828	2y								Selenomonas	caries	1000	0.0120444	5y
Stomatobaculum	no caries	1000	-0.0385406	2y								Solobacterium	caries	1000	0.00100506	5y
Streptobacillus	no caries	1000	-0.335362	2y								Staphylococcus	caries	1000	0.0175656	5y
Streptococcaceae_f	caries	741	0.00484308	2y								Streptococcus	caries	1000	0.0265246	5y
Tannerella	caries	1000	0.077543	2y								Tannerella	caries	1000	0.255928	5y
TM7x	caries	1000	0.012131	2y								Veillonella	caries	1000	0.0165893	5y
Treponema	caries	1000	0.0564823	2y								Veillonellaceae_f	caries	1000	0.0877408	5y
Veillonellaceae_f	caries	1000	0.171439	2y								Weeksellaceae_f	caries	1000	0.0399891	5y
Weeksellaceae_f	no caries	932	-0.008	2y								Xanthomonas	caries	1000	0.0102176	5y
					0.0308692	5y
					0.030501	5y
					0.028733	5y
					0.0260323	5y
					0.0136062	5y
					0.0110326	5y
					0.00229491	5y
					6.80531e-05	5y
					-0.00919928	5y
					-0.011571	5y
					-0.0138541	5y
					-0.0217697	5y
					-0.0245705	5y
					-0.0246042	5y
					-0.0316715	5y
					-0.0402587	5y
					-0.0404808	5y
					-0.0448934	5y
					-0.0453869	5y
					-0.0473395	5y
					-0.0498394	5y
					-0.0511743	5y
					-0.0654057	5y
					-0.0666218	5y
					-0.0675739	5y
					-0.068186	5y
					-0.0728735	5y
					-0.0773339	5y
					-0.0851626	5y
					-0.087155	5y
					-0.0980318	5y
					-0.102193	5y
					-0.109966	5y
					-0.122776	5y
					-0.123028	5y
					-0.130571	5y
					-0.133336	5y
					-0.133731	5y
					-0.149389	5y
					-0.160436	5y
					-0.161129	5y
					-0.174324	5y
					-0.199976	5y
					-0.216789	5y
					-0.237118	5y
					-0.275622	5y
					-0.322723	5y

## Sheet: Number of reads per sample
Supplementary Table 3 - Total number of paired reads per sample. Samples highlighted in red was removed from downstream analysis due to low read number or to only include children with samples from all timepoints
SampleID	Total Paired Read Number
1_1	94797
1_2	110859
1_3	179759
100_1	83576
100_2	153797
100_3	64553
101_1	169979
101_2	100377
101_3	108239
102_1	117206
102_2	83677
102_3	95554
104_1	104800
104_2	104624
104_3	108206
105_1	99992
105_2	131487
105_3	125630
107_1	124054
107_2	82175
107_3	125497
108_1	174269
108_2	168031
108_3	141230
109_1	77675
109_2	115611
109_3	90501
11_1	126635
11_2	124354
11_3	128775
112_1	114676
112_2	208900
112_3	88174
113_1	137102
113_2	108616
113_3	142498
114_1	147747
114_2	127708
114_3	135477
115_1	125669
115_2	134422
115_3	75840
116_1	94331
116_2	90701
116_3	52552
117_1	186876
117_2	136385
117_3	56456
118_1	157896
118_2	151832
118_3	131444
119_1	115357
119_2	52133
119_3	109417
12_1	159673
12_2	130792
12_3	131604
120_1	206683
120_2	162696
120_3	143223
121_1	100277
121_2	115248
121_3	78798
122_1	94261
122_2	155205
122_3	46648
124_1	177889
124_2	50164
124_3	56653
125_1	153626
125_2	117541
125_3	91327
126_1	147258
126_2	90020
126_3	119138
127_1	167860
127_2	99464
127_3	100055
128_1	91760
128_2	76339
128_3	121220
129_1	159605
129_2	157147
129_3	70903
13_1	113990
13_2	105484
13_3	140864
130_1	174727
130_2	140080
130_3	205587
132_1	141295
132_2	124878
132_3	147218
133_1	146542
133_2	64792
133_3	112175
134_1	133080
134_2	127434
134_3	78506
135_1	125788
135_2	75099
135_3	122620
136_1	203777
136_2	206792
136_3	141254
137_1	132669
137_2	133517
137_3	105845
138_1	66407
138_2	158111
138_3	64555
14_1	105479
14_2	89238
14_3	70904
140_1	127319
140_2	78668
140_3	116395
141_1	119219
141_2	125596
141_3	76174
142_1	112287
142_2	66376
142_3	68101
143_1	186334
143_2	181688
143_3	182909
144_1	178342
144_2	110768
144_3	128373
145_1	114249
145_2	102725
145_3	88187
147_1	139079
147_2	97358
147_3	94283
148_1	103764
148_2	118074
148_3	77476
149_1	146552
149_2	146494
149_3	101675
151_1	106067
151_2	114387
151_3	99107
152_1	90761
152_2	104703
152_3	114162
153_1	129976
153_2	116182
153_3	161952
154_1	155508
154_2	118041
154_3	108133
155_1	124430
155_2	116096
155_3	60481
156_1	112819
156_2	125265
156_3	126453
157_1	98021
157_2	172116
157_3	121433
160_1	92678
160_2	150937
160_3	113950
161_1	91013
161_2	104104
161_3	149140
162_1	134772
162_2	114188
162_3	114428
163_1	131947
163_2	110853
163_3	133806
165_1	123092
165_2	128527
165_3	116535
166_1	93509
166_2	178102
166_3	70570
167_1	147490
167_2	145888
167_3	174605
169_1	97189
169_2	117991
169_3	92715
17_1	135693
17_2	135927
17_3	90016
170_1	123908
170_2	138779
170_3	108626
171_1	73009
171_2	65934
171_3	155955
172_1	117585
172_2	177208
172_3	116364
174_1	77227
174_2	78225
174_3	190708
176_1	131093
176_2	118268
176_3	85231
177_1	172705
177_2	120307
177_3	123018
178_1	139393
178_2	157183
178_3	182721
179_1	120893
179_2	143667
179_3	201494
181_1	145131
181_2	127405
181_3	103105
182_1	164518
182_2	111898
182_3	96538
183_1	101403
183_2	147169
183_3	111263
184_1	106650
184_2	108910
184_3	158047
185_1	147656
185_2	140856
185_3	137329
186_1	80520
186_2	133683
186_3	95006
187_1	115589
187_2	172237
187_3	101303
188_1	152389
188_2	162542
188_3	96936
189_1	114463
189_2	89953
189_3	93613
19_1	137694
19_2	92882
19_3	126078
190_1	119895
190_2	118240
190_3	80599
191_1	130348
191_2	142206
191_3	96860
192_1	112720
192_2	135136
192_3	72605
193_1	177668
193_2	108261
193_3	191929
194_1	110024
194_2	90743
194_3	97993
195_1	120276
195_2	83959
195_3	114168
197_1	155978
197_2	162403
197_3	101710
198_1	160348
198_2	136040
198_3	142946
199_1	206978
199_2	157399
199_3	115469
2_1	119742
2_2	139330
2_3	123047
20_1	107774
20_2	89647
20_3	145488
200_1	141369
200_2	109703
200_3	138958
202_1	109955
202_2	176272
202_3	101064
203_1	118863
203_2	2
203_3	132836
204_1	113242
204_2	92423
204_3	107543
205_1	133792
205_2	72455
205_3	132050
206_1	151394
206_2	140503
206_3	63458
207_1	91518
207_2	150321
207_3	94923
209_1	83902
209_2	107336
209_3	81411
21_1	119997
21_2	189904
21_3	92895
211_1	123827
211_2	113025
211_3	91951
212_1	107699
212_2	204344
212_3	185758
213_1	109051
213_2	131953
213_3	80486
215_1	117043
215_2	125813
215_3	121146
216_1	163226
216_2	124197
216_3	127370
217_1	116955
217_2	157152
217_3	100692
219_1	176320
219_2	120292
219_3	92784
22_1	193527
22_2	178898
22_3	147484
220_1	197033
220_2	127309
220_3	65029
221_1	113011
221_2	166219
221_3	93775
222_1	151327
222_2	201802
222_3	113214
223_1	125431
223_2	123110
223_3	76013
224_1	72954
224_2	129075
224_3	130304
225_1	193259
225_2	195825
225_3	132321
228_1	117576
228_2	88625
228_3	106582
23_1	140998
23_2	195143
23_3	108383
231_1	75616
231_2	165321
231_3	88028
232_1	161893
232_2	195707
232_3	150252
233_1	162311
233_2	174746
233_3	180507
237_1	117789
237_2	112893
237_3	102161
238_1	203349
238_2	149266
238_3	144842
239_1	122390
239_2	109862
239_3	118272
24_1	112796
24_2	148501
24_3	94225
241_1	138988
241_2	64297
241_3	131318
243_1	138897
243_2	93027
243_3	155896
244_1	136145
244_2	141663
244_3	86210
246_1	150307
246_2	214167
246_3	208374
249_1	146134
249_2	169224
249_3	124601
250_1	74066
250_2	91695
250_3	62809
251_1	165129
251_2	154966
251_3	74678
252_1	114561
252_2	150987
252_3	102369
253_1	96803
253_2	155516
253_3	185639
254_1	74407
254_2	99037
254_3	130251
255_1	157012
255_2	102329
255_3	169327
256_1	87022
256_2	118521
256_3	75915
258_1	113367
258_2	124344
258_3	116040
259_1	135736
259_2	53279
259_3	91159
26_1	82625
26_2	134932
26_3	136000
260_1	192302
260_2	100374
260_3	122333
261_1	150194
261_2	134228
261_3	126680
264_1	134916
264_2	140526
264_3	93896
265_1	106986
265_2	109252
265_3	92376
267_1	123799
267_2	80379
267_3	100168
269_1	146318
269_2	66604
269_3	115357
27_1	89272
27_2	124468
27_3	66488
272_1	126041
272_2	141099
272_3	112534
273_1	157159
273_2	133105
273_3	150108
274_1	82962
274_2	146722
274_3	85680
275_1	210745
275_2	166528
275_3	83732
276_1	99415
276_2	157419
276_3	102834
277_1	144922
277_2	123122
277_3	69599
279_1	134158
279_2	105232
279_3	115714
28_1	91804
28_2	98878
28_3	98963
281_1	177689
281_2	160458
281_3	104948
282_1	129186
282_2	177901
282_3	110737
283_1	126391
283_2	124582
283_3	131169
284_1	106615
284_2	115251
284_3	129598
285_1	104664
285_2	102982
285_3	54186
286_1	103387
286_2	98299
286_3	68926
287_1	190014
287_2	176183
287_3	150628
289_1	163780
289_2	100426
289_3	126462
29_1	106164
29_2	89799
29_3	81249
290_1	165314
290_2	159931
290_3	181491
291_1	91691
291_2	130098
291_3	133678
292_1	149895
292_2	130830
292_3	79916
293_1	142256
293_2	122131
293_3	135697
294_1	114596
294_2	82166
294_3	107485
295_1	138573
295_2	169813
295_3	68689
296_1	196674
296_2	137725
296_3	100042
297_1	196245
297_2	173475
297_3	141952
298_1	115088
298_2	75018
298_3	75626
299_1	153220
299_2	91377
299_3	143573
3_1	84928
3_2	131090
3_3	127827
30_1	190424
30_2	98678
30_3	120037
300_1	190933
300_2	209598
300_3	149051
301_1	132360
301_2	132346
301_3	118964
303_1	90793
303_2	79666
303_3	123535
304_1	59350
304_2	71510
304_3	89492
306_1	169620
306_2	116251
306_3	169822
308_1	146912
308_2	112519
308_3	119569
309_1	162345
309_2	119531
309_3	111845
31_1	98978
31_2	47962
31_3	115844
310_1	104945
310_2	103508
310_3	125239
311_1	152992
311_2	113448
311_3	145714
312_1	119569
312_2	96815
312_3	149379
313_1	157037
313_2	128267
313_3	193720
314_1	77380
314_2	94509
314_3	154395
315_1	111047
315_2	107122
315_3	77145
317_1	67516
317_2	73796
317_3	54524
318_1	136799
318_2	107497
318_3	129452
319_1	125999
319_2	169792
319_3	124641
32_1	112479
32_2	159265
32_3	122704
320_1	92082
320_2	78747
320_3	107100
321_1	149297
321_2	171547
321_3	129948
322_1	103753
322_2	130494
322_3	114860
323_1	107059
323_2	118504
323_3	123593
325_1	137725
325_2	155646
325_3	159661
326_1	202461
326_2	145272
326_3	121657
330_1	106597
330_2	123013
330_3	112656
331_1	138267
331_2	142409
331_3	137704
333_1	180208
333_2	174243
333_3	161003
334_1	136823
334_2	94304
334_3	107474
339_1	134670
339_2	67871
339_3	106572
34_1	151528
34_2	98941
34_3	164451
345_1	157359
345_2	173262
345_3	168131
35_1	140345
35_2	118785
35_3	105263
36_1	172064
36_2	101355
36_3	108372
37_1	136807
37_2	153892
37_3	97671
38_1	131462
38_2	157430
38_3	103581
39_1	209782
39_2	144603
39_3	140526
4_1	93624
4_2	91678
4_3	98778
40_1	132185
40_2	188289
40_3	92996
41_1	170606
41_2	174203
41_3	97095
42_1	143416
42_2	128913
42_3	126175
43_1	157150
43_2	139106
43_3	156703
45_1	151092
45_2	128123
45_3	98200
46_1	162135
46_2	163825
46_3	118341
47_1	98955
47_2	126505
47_3	87802
48_1	107560
48_2	142763
48_3	89526
49_1	126814
49_2	88390
49_3	87801
5_1	139335
5_2	107901
5_3	83844
50_1	123283
50_2	114374
50_3	92363
52_1	98120
52_2	86587
52_3	100554
53_1	163518
53_2	169008
53_3	210010
54_1	78073
54_2	113092
54_3	89983
55_1	150962
55_2	100812
55_3	81151
56_1	106504
56_2	148228
56_3	103767
58_1	116125
58_2	102662
58_3	69436
6_1	128125
6_2	93765
6_3	138196
60_1	132545
60_2	87551
60_3	125966
61_1	196767
61_2	206264
61_3	122110
62_1	79732
62_2	111201
62_3	144510
63_1	122458
63_2	139360
63_3	88068
64_1	147637
64_2	152463
64_3	101569
65_1	128348
65_2	138319
65_3	86257
67_1	193904
67_2	146613
67_3	108237
68_1	130214
68_2	119469
68_3	104593
69_1	96157
69_2	139976
69_3	92909
7_1	119004
7_2	114391
7_3	91198
71_1	146799
71_2	152841
71_3	87997
72_1	133705
72_2	96863
72_3	135574
73_1	147443
73_2	114901
73_3	96756
74_1	91680
74_2	111132
74_3	65009
75_1	162631
75_2	83579
76_1	126487
76_2	145404
76_3	98619
77_1	144009
77_2	207860
77_3	142732
78_1	97629
78_2	127569
78_3	102101
79_1	110472
79_2	119481
79_3	116174
80_1	107318
80_2	77700
80_3	105721
82_1	92194
82_2	112042
82_3	88970
83_1	73686
83_2	77437
83_3	87370
84_1	119247
84_2	127695
84_3	103184
85_1	120207
85_2	139706
85_3	210865
89_1	179818
89_2	186631
89_3	179935
9_1	114804
9_2	102717
9_3	85866
90_1	163125
90_2	136576
90_3	176035
91_1	102011
91_2	148614
91_3	114432
94_1	104625
94_2	133092
94_3	156406
95_1	168873
95_2	118385
95_3	99932
96_1	114653
96_2	157269
96_3	115934
97_1	114493
97_2	126640
97_3	74952
Empty_P1_8E	39171
Empty_P2_1C	65108
Empty_P2_1D	66288
Empty_P2_2C	50423
Empty_P2_3H	41909
Empty_P4_12A	61930
empty_P5_7D	144108
empty_P5_8C	76334
empty_P6_10A	72728
empty_P6_10C	39799
empty_P6_3F	35069
empty_P6_4C	34259
empty_P6_4H	31819
empty_P6_7D	45556
empty_P6_7G	39423
empty_P6_8D	39339
empty_P7_2A	45271
empty_P7_3H	37004
empty_P7_9H	36786
empty_P8_10F	67607
empty_P8_2F	54487
empty_P8_3B	72931
neg_control1_P1_3A	2334
neg_control1_P1_4E	86937
neg_control1_P2_6A	83150
neg_control1_P2_6F	35591
neg_control1_P3_3D	79716
neg_control1_P3_3F	95045
neg_control1_P3_4G	139965
neg_control1_P4_1G	42549
neg_control1_P4_9H	43354
neg_control1_P5_2B	80101
neg_control1_P6_1F	31255
neg_control1_P7_6D	67891
neg_control1_P7_6F	76935
neg_control1_P7_8B	62014
neg_control1_P8_6B	93906
neg_control1_P8_6H	97157
neg_control1_P8_7G	49560
neg_control2_P9_2F	63315
neg_control2_P9_4F	34713
neg_control2_P9_8B	54932
